# Supplementary material for: Direct Determination of Ni2+-Capacity of IMAC Materials Using Near-Infrared Spectroscopy
Source: Molecules. 2018 Nov 24;23(12):3072. doi: 10.3390/molecules23123072 (PMC6321272; doi:10.3390/molecules23123072)
Supplement: Supplementary file 1 [file molecules-23-03072-s001.zip]

Archive with 3 entries (3 files):
- PLSR Supplementary Materials - The Unscrambler.unsb
- raw spectra and reference data.xlsx
- Supplementary Materials.pdf
