# Supplementary material for: Direct Determination of Ni2+-Capacity of IMAC Materials Using Near-Infrared Spectroscopy
Source: Molecules. 2018 Nov 24;23(12):3072. doi: 10.3390/molecules23123072 (PMC6321272; doi:10.3390/molecules23123072)
Supplement: Supplementary file 1 [file molecules-23-03072-s001.zip › raw spectra and reference data.xlsx]

## Sheet: raw data
Data of raw NIR spectra of all 32 IMAC materials.
							wavenumber in cm-1
IMAC material No.	Ni2+-capacity in (µmol/g)	Porosity in Å	Particle size in µm	Date of synthesis	supplier	test-set validation	10000	9996	9992	9988	9984	9980	9976	9972	9968	9964	9960	9956	9952	9948	9944	9940	9936	9932	9928	9924	9920	9916	9912	9908	9904	9900	9896	9892	9888	9884	9880	9876	9872	9868	9864	9860	9856	9852	9848	9844	9840	9836	9832
1	357.092	35	40-63	2017-01-02	Carl Roth	validation	0.354088	0.354355	0.354627	0.354902	0.355187	0.355475	0.355742	0.355967	0.356164	0.356369	0.356601	0.356851	0.357097	0.35733	0.357558	0.357787	0.358011	0.358223	0.358434	0.358662	0.358898	0.359116	0.359312	0.359511	0.359725	0.359947	0.36016	0.360358	0.360545	0.360734	0.360939	0.361148	0.361346	0.36153	0.361718	0.361919	0.362127	0.362326	0.362507	0.362676	0.36285	0.363034	0.363218
2	407.877	35	40-63	2017-09-02	Carl Roth	calibration	0.419449	0.41972	0.419973	0.42019	0.42039	0.420611	0.420862	0.421102	0.421305	0.421498	0.421724	0.421978	0.422216	0.422412	0.422588	0.422782	0.423017	0.423295	0.423587	0.423831	0.423989	0.424101	0.424236	0.42442	0.424621	0.424808	0.424979	0.425154	0.425352	0.42557	0.425776	0.425953	0.426129	0.426343	0.426584	0.426797	0.426943	0.427038	0.427128	0.427237	0.427364	0.427516	0.427711
3	405.383	35	40-63	2017-09-13	Carl Roth	validation	0.472145	0.47247	0.472784	0.473019	0.473178	0.473358	0.473623	0.473927	0.474193	0.474424	0.474671	0.474929	0.475143	0.475309	0.475482	0.475709	0.47599	0.476289	0.476555	0.476754	0.476907	0.477077	0.477304	0.477577	0.477863	0.478132	0.478372	0.478597	0.47882	0.479027	0.47921	0.479386	0.479568	0.479736	0.479876	0.480005	0.480148	0.480306	0.480462	0.480608	0.480745	0.480883	0.481042
4	338.471	60	20-45	2017-01-02	Carl Roth	validation	0.32481	0.325091	0.325379	0.325658	0.325924	0.326187	0.32645	0.3267	0.326927	0.327139	0.327356	0.327587	0.327828	0.328078	0.328335	0.328593	0.328838	0.329062	0.329273	0.329489	0.329721	0.32996	0.330189	0.330413	0.330646	0.330887	0.331113	0.33131	0.331491	0.331689	0.331915	0.332152	0.332378	0.332585	0.332774	0.332952	0.333134	0.333331	0.333539	0.333752	0.333961	0.33416	0.33434
5	411	60	20-45	2017-07-25	Carl Roth	calibration	0.393546	0.393812	0.394046	0.394247	0.394432	0.394645	0.394905	0.39518	0.395427	0.395639	0.395835	0.396024	0.396211	0.396416	0.396662	0.396939	0.397207	0.397455	0.397695	0.397916	0.398095	0.398244	0.398413	0.398626	0.398857	0.39906	0.39922	0.399364	0.399541	0.39976	0.399981	0.40017	0.400342	0.400531	0.400734	0.400916	0.401049	0.401136	0.401221	0.401355	0.401547	0.40177	0.401993
6	376.698	60	20-45	2017-09-05	Carl Roth	calibration	0.383485	0.383753	0.384016	0.384248	0.384454	0.384679	0.384939	0.385198	0.385413	0.3856	0.385805	0.386044	0.386286	0.386511	0.386743	0.387	0.38726	0.38749	0.387686	0.387874	0.388068	0.388268	0.388475	0.388698	0.388945	0.389199	0.389437	0.389648	0.389841	0.390021	0.390189	0.390358	0.390551	0.390769	0.39098	0.391154	0.391295	0.391434	0.391595	0.39177	0.391945	0.392125	0.392322
7	354.245	60	20-45	2017-09-14	Carl Roth	calibration	0.338654	0.338872	0.339089	0.339305	0.339522	0.33975	0.33998	0.340181	0.340333	0.340466	0.340634	0.340851	0.341086	0.341299	0.341481	0.341651	0.341836	0.342057	0.342307	0.342547	0.342739	0.342889	0.343031	0.343188	0.343347	0.343486	0.34361	0.343751	0.343919	0.344086	0.344221	0.344342	0.34449	0.344669	0.344843	0.344989	0.345121	0.345244	0.345354	0.345457	0.345581	0.345749	0.345958
8	435.784	60	30-200	2017-01-02	Carl Roth	validation	0.372917	0.373178	0.373439	0.373701	0.373955	0.374206	0.374466	0.374734	0.375002	0.375262	0.375516	0.375767	0.376017	0.376277	0.376558	0.376851	0.377133	0.377386	0.377615	0.377836	0.378062	0.378294	0.378525	0.378749	0.378969	0.379186	0.379399	0.379616	0.379846	0.380087	0.380332	0.380571	0.380801	0.38102	0.38123	0.381435	0.381644	0.381861	0.382082	0.382294	0.382491	0.382674	0.38285
9	400.242	60	35-70	2017-01-02	Carl Roth	calibration	0.393777	0.393979	0.394201	0.394447	0.394698	0.394936	0.395163	0.395393	0.395627	0.395852	0.396063	0.396275	0.3965	0.396735	0.39697	0.3972	0.397421	0.397633	0.397842	0.398054	0.398258	0.398442	0.398609	0.398784	0.398985	0.399202	0.399409	0.399593	0.399769	0.399963	0.40018	0.400399	0.400592	0.400748	0.400879	0.401014	0.401174	0.401358	0.401548	0.401723	0.401872	0.402004	0.402142
10	379.166	60	40-63	2017-01-02	Carl Roth	validation	0.385606	0.385855	0.386082	0.386298	0.386518	0.386746	0.386976	0.387199	0.387412	0.387617	0.387812	0.387994	0.388172	0.388368	0.388591	0.388819	0.389023	0.389196	0.38936	0.38954	0.389734	0.389922	0.390093	0.390263	0.390459	0.390683	0.39091	0.391111	0.391281	0.39144	0.391604	0.391775	0.391947	0.392112	0.392265	0.392403	0.392532	0.392666	0.392815	0.392973	0.39313	0.39328	0.393426
11	409	60	40-63	2017-07-25	Carl Roth	calibration	0.450495	0.450794	0.4511	0.451373	0.451609	0.451841	0.452094	0.452368	0.452654	0.452947	0.453229	0.453475	0.453681	0.453879	0.454108	0.454376	0.454663	0.454957	0.455249	0.455517	0.455752	0.455983	0.456233	0.456485	0.456705	0.456883	0.457045	0.457231	0.457459	0.457689	0.457866	0.458006	0.458182	0.458417	0.458663	0.458867	0.45903	0.459183	0.459352	0.459535	0.459713	0.459887	0.460086
12	368.924	60	40-63	2017-09-01	Carl Roth	validation	0.430481	0.43073	0.431004	0.4313	0.431595	0.431871	0.432121	0.43234	0.432535	0.432727	0.432929	0.433124	0.433296	0.433465	0.433666	0.433902	0.43415	0.434402	0.434668	0.434946	0.435214	0.435446	0.435629	0.435783	0.43595	0.436143	0.436331	0.436499	0.436669	0.436854	0.437037	0.437217	0.437406	0.437592	0.437746	0.437874	0.438013	0.438185	0.438386	0.438593	0.438782	0.438941	0.439083
13	358.623	60	40-63	2017-09-14	Carl Roth	calibration	0.388844	0.389132	0.38941	0.389678	0.389939	0.390203	0.390456	0.390655	0.390792	0.390928	0.391135	0.39142	0.391727	0.392001	0.392235	0.392452	0.392685	0.392943	0.393192	0.393397	0.393564	0.393748	0.393982	0.394247	0.394502	0.394716	0.394887	0.395043	0.395218	0.39541	0.395591	0.39575	0.395918	0.396109	0.396303	0.39648	0.396647	0.396828	0.397033	0.397255	0.397475	0.397668	0.397828
14	362.938	60	63-200	2017-01-02	Fluka	calibration	0.36265	0.36291	0.363164	0.363415	0.363678	0.363971	0.364287	0.364597	0.364878	0.365141	0.365401	0.365657	0.365902	0.366142	0.366394	0.366661	0.366931	0.36719	0.367438	0.367673	0.36789	0.368093	0.368307	0.368554	0.368831	0.369107	0.369363	0.369598	0.369826	0.370055	0.370289	0.370528	0.370759	0.370968	0.371153	0.371335	0.371535	0.371757	0.371984	0.372198	0.372395	0.372582	0.372769
15	263	60	63-200	2017-07-25	Fluka	calibration	0.317137	0.317351	0.317574	0.317798	0.318004	0.318184	0.318356	0.318539	0.318736	0.31894	0.319141	0.319349	0.319574	0.319811	0.320033	0.320228	0.32043	0.320671	0.320932	0.32116	0.321342	0.321508	0.321682	0.321864	0.322041	0.322199	0.32234	0.322494	0.322693	0.322913	0.323104	0.323252	0.323388	0.323536	0.3237	0.323868	0.324025	0.324159	0.324284	0.324426	0.324586	0.324752	0.324934
16	317.002	60	63-200	2017-09-09	Fluka	calibration	0.39849	0.398684	0.398891	0.39909	0.399281	0.399497	0.399742	0.399978	0.400172	0.400341	0.400526	0.400742	0.400977	0.40122	0.401461	0.401689	0.401903	0.402116	0.402324	0.402515	0.402692	0.402885	0.403102	0.403321	0.403519	0.403692	0.403854	0.404021	0.404196	0.404361	0.404504	0.404651	0.404838	0.405045	0.405213	0.405326	0.405421	0.405531	0.405658	0.405804	0.405972	0.406151	0.406324
17	339.013	60	63-200	2017-09-09	Fluka	calibration	0.445325	0.445618	0.445943	0.446239	0.446463	0.446666	0.446912	0.447185	0.447417	0.447599	0.447786	0.448015	0.448269	0.448511	0.448734	0.448956	0.449204	0.449484	0.449776	0.450043	0.45027	0.450478	0.450697	0.45093	0.451156	0.45135	0.451505	0.45164	0.451793	0.451979	0.452182	0.452385	0.452587	0.45278	0.452942	0.453069	0.453193	0.453349	0.45355	0.45378	0.454011	0.454215	0.454386
18	444.406	60	200-500	2017-01-02	Carl Roth	calibration	0.352947	0.353119	0.353301	0.353513	0.353742	0.353962	0.35417	0.354381	0.354605	0.35483	0.355035	0.355214	0.355386	0.355575	0.355777	0.355968	0.356138	0.356308	0.356491	0.356678	0.356859	0.357036	0.357213	0.357383	0.357541	0.357691	0.357844	0.358012	0.358197	0.358387	0.358576	0.35876	0.35894	0.359106	0.359252	0.359381	0.359504	0.359634	0.359771	0.35991	0.360046	0.360186	0.360333
19	341.583	100	63-200	2017-01-02	Sigma Aldrich	calibration	0.368203	0.368429	0.368666	0.368895	0.369108	0.369317	0.36953	0.369742	0.369947	0.370145	0.370336	0.37051	0.370665	0.370816	0.370987	0.371185	0.371394	0.371584	0.371752	0.371921	0.372107	0.372298	0.372469	0.372622	0.372788	0.372972	0.373151	0.3733	0.373432	0.37358	0.373752	0.373924	0.37407	0.374186	0.374292	0.374416	0.374568	0.374726	0.374866	0.374987	0.375107	0.375233	0.375353
20	279.884	100	63-200	2017-09-01	Sigma Aldrich	calibration	0.421794	0.422139	0.422452	0.422715	0.422954	0.42321	0.423483	0.423725	0.423896	0.42403	0.424215	0.424486	0.424789	0.42507	0.425332	0.425598	0.425856	0.426087	0.426288	0.42648	0.426695	0.426948	0.427215	0.427458	0.42767	0.427867	0.428054	0.42824	0.428446	0.428673	0.428893	0.429094	0.429297	0.429515	0.429739	0.429943	0.430113	0.430259	0.430411	0.430589	0.430773	0.430939	0.431093
21	274.104	100	63-200	2017-09-08	Sigma Aldrich	calibration	0.390728	0.390981	0.391224	0.391456	0.391664	0.391864	0.392078	0.392302	0.392517	0.392731	0.392964	0.393207	0.393433	0.393647	0.393875	0.39412	0.394367	0.394611	0.394861	0.395102	0.395309	0.395488	0.395662	0.395846	0.396033	0.396213	0.396386	0.396565	0.39676	0.396953	0.397124	0.397279	0.397446	0.397638	0.39784	0.398023	0.398165	0.398272	0.398378	0.398523	0.39871	0.398917	0.399122
22	275.858	100	63-200	2017-09-08	Sigma Aldrich	validation	0.315329	0.31561	0.315857	0.316063	0.316244	0.31643	0.316639	0.316868	0.317111	0.317372	0.31765	0.317919	0.318162	0.318394	0.318639	0.318899	0.319159	0.319419	0.319672	0.319899	0.320094	0.320283	0.320476	0.320664	0.320843	0.321021	0.321204	0.321396	0.32161	0.321836	0.322042	0.322222	0.322412	0.322635	0.322869	0.323078	0.323253	0.323411	0.323574	0.323753	0.323942	0.324139	0.324342
23	377.422	150	35-70	2017-01-02	Carl Roth	calibration	0.370327	0.370542	0.37077	0.371	0.371218	0.371418	0.371609	0.371801	0.371998	0.372202	0.372405	0.372599	0.372782	0.372959	0.373139	0.373321	0.373498	0.373662	0.37382	0.373987	0.374164	0.374332	0.374484	0.37464	0.374823	0.375024	0.375212	0.375361	0.375473	0.375579	0.375712	0.375871	0.37603	0.376172	0.376298	0.37642	0.376542	0.376661	0.376773	0.376891	0.377032	0.377192	0.377341
24	317	150	35-70	2017-07-25	Carl Roth	calibration	0.40242	0.402689	0.402963	0.403246	0.403539	0.403848	0.404156	0.404427	0.404659	0.404894	0.405158	0.40542	0.405652	0.405881	0.406145	0.406442	0.406744	0.407045	0.407347	0.407636	0.407898	0.408139	0.408375	0.408617	0.408862	0.4091	0.409321	0.409527	0.409726	0.409925	0.410126	0.410333	0.410555	0.410794	0.41105	0.411307	0.411534	0.41171	0.411866	0.412055	0.41229	0.412539	0.412777
25	245.872	150	35-70	2017-09-07	Carl Roth	calibration	0.282834	0.283018	0.283233	0.283472	0.283706	0.283925	0.284127	0.2843	0.284449	0.284615	0.284821	0.285035	0.285218	0.285382	0.285573	0.285815	0.286087	0.28635	0.286571	0.28674	0.286877	0.287021	0.287194	0.287393	0.287599	0.287784	0.287934	0.288065	0.288208	0.288363	0.288508	0.28865	0.288814	0.289	0.289174	0.289311	0.289422	0.28954	0.289696	0.289882	0.290067	0.290238	0.290413
26	247.032	150	35-70	2017-09-15	Carl Roth	validation	0.307032	0.30724	0.307472	0.307714	0.307934	0.308125	0.308308	0.308494	0.308671	0.308838	0.309005	0.309184	0.309371	0.309565	0.309762	0.309957	0.31016	0.310387	0.310628	0.310848	0.311026	0.311184	0.311344	0.311499	0.311642	0.311793	0.31198	0.312204	0.312425	0.3126	0.31273	0.312862	0.313031	0.313217	0.313383	0.31352	0.313639	0.313748	0.313853	0.313966	0.314093	0.314242	0.314427
27	351.793	150	70-200	2017-01-02	Carl Roth	validation	0.331613	0.331809	0.332026	0.332268	0.332511	0.332734	0.332939	0.333147	0.333363	0.333577	0.333779	0.333973	0.334174	0.334395	0.334634	0.334877	0.335109	0.335324	0.335532	0.335742	0.335961	0.336181	0.336388	0.336573	0.336742	0.336908	0.337079	0.337263	0.337458	0.337656	0.337852	0.33805	0.33825	0.338442	0.338615	0.338769	0.338918	0.33908	0.339262	0.339446	0.339613	0.339763	0.339915
28	310.73	250	40-63	2017-01-02	Carl Roth	validation	0.27249	0.272664	0.272846	0.273061	0.273297	0.273524	0.273732	0.273942	0.274167	0.274393	0.274596	0.274773	0.274948	0.27515	0.275386	0.275636	0.275869	0.276068	0.276244	0.276418	0.276603	0.276791	0.276967	0.277133	0.277304	0.277484	0.277664	0.277842	0.278027	0.278221	0.278416	0.278607	0.278795	0.278979	0.279154	0.279321	0.279488	0.279668	0.279854	0.280025	0.280173	0.280314	0.280463
29	214	250	40-63	2017-07-25	Carl Roth	validation	0.337013	0.337261	0.337506	0.337747	0.337976	0.338196	0.338417	0.33864	0.338857	0.339061	0.339251	0.339431	0.339608	0.339798	0.340012	0.340249	0.340495	0.340747	0.341001	0.341244	0.341463	0.341665	0.341865	0.342061	0.342242	0.3424	0.342553	0.342736	0.34296	0.343183	0.343359	0.343498	0.343656	0.343857	0.344078	0.344285	0.344462	0.3446	0.344713	0.344833	0.344988	0.345176	0.345372
30	351.997	250	40-63	2017-09-07	Carl Roth	calibration	0.326474	0.326729	0.32698	0.327221	0.327441	0.327648	0.327869	0.328107	0.328352	0.328597	0.328837	0.329058	0.329249	0.329429	0.329628	0.329862	0.330106	0.33033	0.330528	0.330726	0.33094	0.331151	0.331338	0.331511	0.331699	0.331906	0.33212	0.332339	0.332564	0.332784	0.332977	0.333151	0.333335	0.333546	0.333765	0.333962	0.334117	0.33424	0.334357	0.334494	0.33466	0.33485	0.335052
31	276.577	250	40-63	2017-09-13	Carl Roth	calibration	0.274308	0.274533	0.274756	0.274973	0.275173	0.275367	0.275571	0.275783	0.275985	0.276182	0.276386	0.276586	0.276764	0.276936	0.277134	0.277353	0.277566	0.277768	0.277975	0.278183	0.27837	0.278537	0.278711	0.278912	0.279134	0.279346	0.279539	0.279739	0.279963	0.280174	0.280319	0.280406	0.2805	0.280645	0.280828	0.281008	0.281163	0.281302	0.281457	0.281645	0.281852	0.282056	0.282258
32	156.094	1000	35-70	2017-01-02	Carl Roth	calibration	0.12955	0.129643	0.129746	0.129873	0.130014	0.130146	0.130259	0.130365	0.130475	0.130586	0.130692	0.130792	0.130894	0.131012	0.131149	0.131297	0.131442	0.131578	0.131705	0.131822	0.131926	0.13202	0.132113	0.132214	0.132326	0.132444	0.132555	0.132656	0.132758	0.132882	0.133031	0.133189	0.133336	0.133465	0.133573	0.133659	0.133728	0.133801	0.133898	0.134012	0.134118	0.134213	0.134312
[truncated: 1,458 more columns]
